# Supplementary material for: Advances in an In Vitro Tuberculosis Infection Model Using Human Lung Organoids for Host-Directed Therapies
Source: PLoS Pathog. 2024 Jul 25;20(7):e1012295. doi: 10.1371/journal.ppat.1012295 (PMC11271890; doi:10.1371/journal.ppat.1012295)
Supplement: S1 Data — (XLSX) [file ppat.1012295.s009.xlsx]

## Sheet: Fig 1
Fig 1C
NKX2.1	D0	D10	D30	D40
	0.261	258.758	111.211	11.823
	1.464	228.958	132.304	12.496
	2.621	359.209	132.711	13.224
standard deviation	1.18007	68.2444	12.2972	0.70068
Mean	1.448	282.308	125.409	12.514
HOPX	D0	D10	D30	D40
	0.609	12.696	12.973	24.995
	1.309	10.941	13.986	23.118
	1.254	11.052	14.983	28.305
standard deviation	0.389241	0.982775	1.00501	2.62628
Mean	1.05733	11.563	13.9807	25.4727
MUC1	D0	D10	D30	D40
	0.932	0.94	17.939	23.669
	1.035	0.853	13.907	17.485
	1.036	0.852	12.347	16.128
standard deviation	0.0597578	0.0505206	2.88563	4.01974
Mean	1.001	0.881667	14.731	19.094
SFTPB	D0	D10	D30	D40
	1.363	9.124	20.862	20.002
	0.846	8.344	22.03	23.539
	0.867	7.513	21.566	21.769
standard deviation	0.292616	0.805635	0.588095	1.7685
Mean	1.02533	8.327	21.486	21.77

## Sheet: Fig 2
Fig 2C						Fig 2D
IL-6	hLO only	hLO+H37Rv	hLO+hMφs	hLO+hMφs+H37Rv		IL-6	hLO only	hLO+H37Rv	hLO+hMφs	hLO+hMφs+H37Rv
	1.615	1.307	10.118	20.725			0	0.006	0.037	1.504
	1.486	1.022	8.331	19.461			0	0.036	0.066	1.336
	0.417	2.288	11.261	22.169			0	0.066	0.034	2.034
standard deviation	0.657597	0.664121	1.47675	1.355		standard deviation	0	0.03	0.017673	0.364309
Mean	1.172	1.539	9.903	20.785		Mean	0	0.036	0.045	1.624
IL-10	hLO only	hLO+H37Rv	hLO+hMφs	hLO+hMφs+H37Rv		IL-10	hLO only	hLO+H37Rv	hLO+hMφs	hLO+hMφs+H37Rv
	0.623	15.851	2381.87	12342.5			0	0.428	0.718	1.119
	1.606	6.165	1680.05	13546.1			0	0.253	0.531	1.949
	1.611	14.553	1622.18	11734.7			0	0.289	0.568	3.281
standard deviation	0.568984	5.25772	422.891	921.879			0	0.259	0.605667	2.11633
Mean	1.28	12.189	1894.7	12541.1		standard deviation	0	0.0710366	0	0.77122
						Mean	0	0.307	0.605	2.116
TNF-α	hLO only	hLO+H37Rv	hLO+hMφs	hLO+hMφs+H37Rv		TNF-α	hLO only	hLO+H37Rv	hLO+hMφs	hLO+hMφs+H37Rv
	0.931	0.612	0.336	2.013			0.003	0.034	0.064	0.423
	0.969	0.504	0.215	1.482			0.004	0.126	0.016	0.285
	1.109	0.753	0.298	1.7475			0.001	0.002	0.101	0.329
standard deviation	0.0937443	0.124864	0.0618789	0.2655			0	0.054	0.074	0.255
Mean	1.003	0.623	0.283	1.747		standard deviation	0.00182574	0.0525611	0.0354624	0.0732666
						Mean	0.002	0.054	0.063	0.323

## Sheet: Fig 3
Fig 3C
	1st	2nd	3rd	4th
	21060	22680	149040	632880
	18840	22680	157680	669600
	18540	23040	172800	706320
	18180	25920	183600	706320
	18240	26280	198720	771120
standard deviation	1196.55	1817.91	19879	51306.3
Mean	18972	24120	172368	697248

## Sheet: Fig 4
Fig 4A							Fig 4B
IL-6	hLO only	hLO+hMφs	hLO+hMφs+H37Rv	hLO+hMφs+H37Rv+RIF	hLO+hMφs+H37Rv+BDQ		IL-6	hLO only	hLO+hMφs	hLO+hMφs+H37Rv	hLO+hMφs+H37Rv+RIF	hLO+hMφs+H37Rv+BDQ
	1.616	116.536	635.624	71.078	177.436			0	0.634	1.59	0.642	0.628
	1.652	116.197	687.487	61.017	143.053			0	0.744	2.042	0.674	0.764
	0.375	69.945	648.269	74.401	155.427			0	0.75	1.98	0.768	0.804
standard deviation	0.727107	26.802	27.0423	6.96895	17.415			0	0.709333	1.87067	0.694667	0.732
Mean	1.214	100.893	657.127	68.832	158.639		standard deviation	0	0.053325	0.200069	0.0534748	0.0753304
							Mean	0	0.709	1.87	0.694	0.732
IL-10	hLO only	hLO+hMφs	hLO+hMφs+H37Rv	hLO+hMφs+H37Rv+RIF	hLO+hMφs+H37Rv+BDQ		IL-10	hLO only	hLO+hMφs	hLO+hMφs+H37Rv	hLO+hMφs+H37Rv+RIF	hLO+hMφs+H37Rv+BDQ
	0.551	1352.31	2275.66	717.415	2222.22			0	0.276	0.668	0.364	0.34
	1.299	1484.52	2566.18	749.899	2690.37			0	0.272	0.68	0.328	0.396
	1.398	1463.24	2579.22	715.053	2584.22			0	0.324	0.736	0.376	0.44
standard deviation	0.46309	70.9872	171.62	19.4723	245.451			0	0.290667	0.694667	0.356	0.392
Mean	1.082	1433.36	2473.69	727.456	2498.94		standard deviation	0	0.0236267	0.0296348	0.0203961	0.0409227
							Mean	0	0.29	0.694	0.356	0.392
TNF-α	hLO only	hLO+hMφs	hLO+hMφs+H37Rv	hLO+hMφs+H37Rv+RIF	hLO+hMφs+H37Rv+BDQ		TNF-α	hLO only	hLO+hMφs	hLO+hMφs+H37Rv	hLO+hMφs+H37Rv+RIF	hLO+hMφs+H37Rv+BDQ
	0.931	39.509	81.873	36.024	37.796			0.034	4.128	9.046	2.678	0.998
	1.077	33.711	93.849	40.794	39.672			0.126	6.168	10.814	4.166	4.418
	0.997	34.179	85.296	37.849	42.036			0.002	5.576	6.502	2.32	3.702
standard deviation	0.0731118	3.22089	6.1684	2.40681	2.12468			0.054	5.29067	7.782	3.05467	3.03933
Mean	1.001	35.799	87.006	38.222	39.834		standard deviation	0.0525611	0.856917	1.83984	0.799307	1.47274
							Mean	0.054	5.29	8.034	3.054	3.039
Fig 4C
	hLO+hMφs+H37Rv	hLO+hMφs+H37Rv+RIF
	24120	350
	23040	330
	21600	280
	25200	270
	25560	210
standard deviation	1622	54.9545
Mean	23904	288
Fig 4D
	hLO+hMφs+H37Rv	hLO+hMφs+H37Rv+BDQ
	21060	360
	18840	1800
	18540	1800
	18180	1800
	18240	2520
standard deviation	1196.55	788.72
Mean	18972	1656

## Sheet: Fig 5
Fig 5B
1st	hLO+hMφs+H37Rv	hLO+hMφs+H37Rv+RIF		2nd	hLO+hMφs+H37Rv	hLO+hMφs+H37Rv+RIF		3rd	hLO+hMφs+H37Rv	hLO+hMφs+H37Rv+RIF		4th	hLO+hMφs+H37Rv	hLO+hMφs+H37Rv+RIF
	3780	0			22680	0			149040	360			632880	0
	3780	0			22680	0			157680	0			669600	0
	3840	60			23040	360			172800	2160			706320	0
	4320	60			25920	360			183600	1440			706320	2160
	4320	60			26280	360			198720	1800			771120	4320
standard deviation	285.867	32.8634		standard deviation	1817.91	197.18		standard deviation	19879	931.837		standard deviation	51306.3	1931.96
Mean	4020	36		Mean	24120	216		Mean	172368	1152		Mean	697248	1296
Fig 5C
1st	hLO+hMφs+H37Rv	hLO+hMφs+H37Rv+BDQ		2nd	hLO+hMφs+H37Rv	hLO+hMφs+H37Rv+BDQ		3rd	hLO+hMφs+H37Rv	hLO+hMφs+H37Rv+BDQ		4th	hLO+hMφs+H37Rv	hLO+hMφs+H37Rv+BDQ
	21060	360			22680	0			149040	360			632880	0
	18840	1800			22680	8640			157680	360			669600	0
	18540	1800			23040	6480			172800	720			706320	2160
	18180	1800			25920	6480			183600	720			706320	2160
	18240	2520			26280	4320			198720	720			771120	4320
standard deviation	1196.55	788.72		standard deviation	1817.91	3275.8		standard deviation	19879	197.18		standard deviation	51306.3	1807.19
Mean	18972	1656		Mean	24120	6480		Mean	172368	576		Mean	697248	2880

## Sheet: Fig 6
Fig 6E							Fig 6F
IL-6	hLO only	hMφs	siControl	siHERPUD1	siMFN2		IL-6	hLO only	hMφs	siControl	siHERPUD1	siMFN2
	1.616	57.199	1269.96	127.918	223.845			0	0.634	1.59	0.138	0.144
	1.652	160.363	1282.26	131.721	233.151			0	0.744	2.042	0.102	0.096
	0.375	72.334	1479.27	136.081	222.448			0	0.75	1.98	0.132	0.086
standard deviation	0.727107	55.709	117.457	4.08467	5.81818			0	0.709333	1.87067	0.124	0.108667
Mean	1.214	96.632	1343.83	131.907	226.481		standard deviation	0	0.053325	0.200069	0.015748	0.0253158
							Mean	0	0.709	1.87	0.124	0.108
IL-10	hLO only	hMφs	siControl	siHERPUD1	siMFN2		IL-10	hLO only	hMφs	siControl	siHERPUD1	siMFN2
	0.551	955.435	3734.1	773.415	1157.76			0	0.276	0.668	0.108	0.096
	1.299	1090.59	4291.56	680.298	1119.83			0	0.272	0.68	0.072	0.06
	1.398	915.861	3616.11	788.689	1300.22			0	0.324	0.736	0.128	0.072
standard deviation	0.46309	91.6203	360.77	58.6695	95.1105			0	0.290667	0.694667	0.102667	0.076
Mean	1.082	987.297	3880.59	747.467	1192.6		standard deviation	0	0.0236267	0.0296348	0.0231709	0.0149666
							Mean	0	0.29	0.694	0.102	0.076
TNF-α	hLO only	hMφs	siControl	siHERPUD1	siMFN2		TNF-α	hLO only	hMφs	siControl	siHERPUD1	siMFN2
	0.931	24.857	50.615	11.465	12.655			0.034	4.128	9.046	2.484	2.14
	1.077	24.313	63.283	10.223	11.367			0.126	6.168	10.814	2.314	2.576
	0.997	28.435	60.244	9.165	11.21			0.002	5.576	6.502	2.826	0.536
standard deviation	0.0731118	2.23938	6.61351	1.15123	0.792845			0.054	5.29067	7.782	2.54133	1.75067
Mean	1.001	25.868	58.047	10.284	11.744		standard deviation	0.0525611	0.856917	1.83984	0.212918	0.877149
							Mean	0.054	5.29	8.034	2.541	1.75
Fig 6G
	siControl	siHERPUD1	siMFN2
	15600	6000	3900
	17100	5100	5100
	17400	4800	5400
	17700	4500	5400
standard deviation	932.738	648.074	714.143
Mean	16950	5100	4950
Fig 6H
	H37Rv+hMφs	RIF	siHERPUD1+RIF	siMFN2+RIF	siHERPUD1	siMFN2	BDQ	siHERPUD1+BDQ	siMFN2+BDQ
	18900	1800	1350	1110	5400	6300	7500	3000	2400
	20700	3000	1320	1230	6000	5700	8700	3000	2400
	23700	3600	1380	1380	6000	4500	8700	3300	3000
	22800	3900	1380	1440	7200	4500	9000	3600	3000
standard deviation	2154.65	928.709	28.7228	148.997	754.983	900	665.207	287.228	346.41
Mean	21525	3075	1357.5	1290	6150	5250	8475	3225	2700

## Sheet: Fig S1
Fig S1A
p63	D0	D20	D30	D40
	0.919	124.171	46.825	1.571
	1.022	135.937	31.835	1.993
	1.065	110.827	32.218	1.669
standard deviation	0.0750267	12.5633	8.54606	0.220856
Mean	1.002	123.645	36.9593	1.74433
MUC5AC	D0	D20	D30	D40
	0.661	0.854	0.921	2.818
	1.481	0.792	0.901	2.501
	1.021	0.628	0.518	2.032
standard deviation	0.411015	0.116773	0.227119	0.395442
Mean	1.05433	0.758	0.78	2.45033
SCGB1A1	D0	D20	D30	D40
	1.046	1.86	1.394	0.648
	1.645	2.679	0.936	1.192
	0.581	2.631	1.25	1.906
standard deviation	0.533404	0.45962	0.234199	0.630912
Mean	1.09067	2.39	1.19333	1.24867

## Sheet: Fig S2
Fig S2D
IL-6	hLO+hMφs	hLO+hMφs+H37Rv		IL-10	hLO+hMφs	hLO+hMφs+H37Rv		TNF-α	hLO+hMφs	hLO+hMφs+H37Rv
	1.017	55497.9			1.302	49.936			0.908	240.599
	0.992	59445.3			1.129	58.522			1.083	264.629
	0.991	63748.1			0.68	59.525			1.016	263.745
standard deviation	0.0147309	4126.38		standard deviation	0.321044	5.27058		standard deviation	0.0882968	13.6257
Mean	1	59563.8		Mean	1.037	55.9943		Mean	1.00233	256.324
MCP-1	hLO+hMφs	hLO+hMφs+H37Rv		IL-1α	hLO+hMφs	hLO+hMφs+H37Rv		IL-1β	hLO+hMφs	hLO+hMφs+H37Rv
	0.947	181.131			0.989	163.728			0.935	10.865
	1.135	193.486			1.033	163.477			1.202	11.951
	0.931	208.698			0.979	174.539			0.89	11.252
standard deviation	0.113443	13.8082		standard deviation	0.0287286	6.31544		standard deviation	0.168651	0.550419
Mean	1.004	194.438		Mean	1	167.248		Mean	1.009	11.356
Fig S2E
IL-10	hLO+hMφs	hLO+hMφs+H37Rv
	68.432	935.489
	73.688	941.812
	71.059	916.564
standard deviation	2.628	13.1377
Mean	71.059	931.288
TNF-α	hLO+hMφs	hLO+hMφs+H37Rv
	113.235	102163
	109.771	90464.8
	108.48	94272.8
standard deviation	2.45886	5966.52
Mean	110.68	95479.5

## Sheet: Fig S3
Fig S3
1st	hLO+hMφs+H37Rv	hLO+hMφs+H37Rv +INH		2nd	hLO+hMφs+H37Rv	hLO+hMφs+H37Rv +INH		3rd	hLO+hMφs+H37Rv	hLO+hMφs+H37Rv +INH		4th	hLO+hMφs+H37Rv	hLO+hMφs+H37Rv +INH
	3780	0			22680	0			149040	720			632880	0
	3780	60			22680	360			157680	1080			669600	4320
	3840	120			23040	720			172800	0			706320	4320
	4320	180			25920	1080			183600	720			706320	4320
	4380	180			26280	1080			198720	1080			771120	6480
standard deviation	270.998	78.2304		standard deviation	1817.91	469.383		standard deviation	19879	440.908		standard deviation	51306.3	2366.16
Mean	4020	108		Mean	24120	648		Mean	172368	720		Mean	697248	3888

## Sheet: Fig S4
Fig S4A				Fig S4F				Fig S4G
	0 h	24 h			H37Rv+siControl	H37Rv+siHERPUD1			H37Rv+siControl	H37Rv+siMFN2
	6500	7500			24000	6500			8000	2500
	6500	8000			26750	13750			5000	3000
	5000	8500			25000	8500			6000	3000
	4000	9500			26000	10500			6000	3500
standard deviation	1224.74	853.913		standard deviation	1196.78	3091.49		standard deviation	1258.31	408.248
Mean	5500	8375		Mean	25437.5	8375		Mean	6250	3000

[truncated: 1 more sheets: Fig S5]
